# Supplementary material for: A bipedal mammalian model for spinal cord injury research: The tammar wallaby
Source: F1000Res. 2017 Jun 15;6:921. [Version 1] doi: 10.12688/f1000research.11712.1 (PMC5497825; doi:10.12688/f1000research.11712.1)
Supplement: Supplementary file 2 [file f1000research-6-12654-s0001.tgz]

Archive with 1 entries (1 files):
- f71a2cb3-e83b-4ae5-9c56-2fff1368c4c2.zip
