# Supplementary material for: A bipedal mammalian model for spinal cord injury research: The tammar wallaby
Source: F1000Res. 2017 Jun 15;6:921. [Version 1] doi: 10.12688/f1000research.11712.1 (PMC5497825; doi:10.12688/f1000research.11712.1)
Supplement: Supplementary file 3 [file f1000research-6-12654-s0002.tgz]

Archive with 1 entries (1 files):
- 4ff37ff9-a2bb-474d-acf8-809616c67b03.zip
